# Supplementary material for: OncoUroMiR: Circulating miRNAs for Detection and Discrimination of the Main Urological Cancers Using a ddPCR-Based Approach
Source: Int J Mol Sci. 2023 Sep 9;24(18):13890. doi: 10.3390/ijms241813890 (PMC10531069; doi:10.3390/ijms241813890)
Supplement: Supplementary file 1 [file ijms-24-13890-s001.zip]

Archive with 1 entries (1 files):
- ijms-2583554-supplementary.pdf
